# Supplementary material for: Synthesis of a Two-Dimensional Molybdenum Disulfide Nanosheet and Ultrasensitive Trapping of Staphylococcus Aureus for Enhanced Photothermal and Antibacterial Wound-Healing Therapy
Source: Nanomaterials (Basel). 2022 May 30;12(11):1865. doi: 10.3390/nano12111865 (PMC9182539; doi:10.3390/nano12111865)
Supplement: Supplementary file 1 [file nanomaterials-12-01865-s001.zip]

Archive with 1 entries (1 files):
- nanomaterials-1716866-supplementary.pdf
